# Supplementary material for: Genetic Variants of CLEC4E and BIRC3 in Damage-Associated Molecular Patterns-Related Pathway Genes Predict Non-Small Cell Lung Cancer Survival
Source: Front Oncol. 2021 Oct 6;11:717109. doi: 10.3389/fonc.2021.717109 (PMC8527850; doi:10.3389/fonc.2021.717109)
Supplement: Supplementary file 3 [file Table_1.xlsx]

## Sheet: Supple_Table3
Supplementary Table S3a. Associations of 315 SNPs associated with overall survival of lung cancer patients from the PLCO dataset.
SNP	Chromosome	Position	A1	A2	MAF	N	HR1	95%CI1	P1	BFDP	FDR
rs10171599	2	224766572	A	T	0.2321	1175	1.28	1.14-1.43	2.57265e-05	0.00710427	0.4782
11:102239876:ATT:AT	11	102239876	ATT	AT	0.3707	1173	1.23	1.11-1.37	8.91836e-05	0.0763662	0.6056
rs534303	6	149611232	T	A	0.3294	1174	0.82	0.73-0.91	0.000271642	0.0866508	0.6056
rs4917743	10	98381191	T	C	0.1895	1175	1.27	1.11-1.44	0.00035148	0.076481	0.6056
rs534403	6	149611269	A	T	0.3567	1169	0.83	0.74-0.92	0.000371046	0.158642	0.6056
rs4385869	11	102230255	A	G	0.2738	1175	1.21	1.08-1.36	0.000842086	0.35215	0.6056
rs202221336	3	10266020	C	CAA	0.1409	1175	0.78	0.67-0.9	0.000911785	0.190002	0.6056
rs6057810	20	31870640	C	T	0.05232	1175	1.4	1.15-1.72	0.00104403	0.255666	0.6056
rs1840447	11	102231922	T	C	0.4505	1171	0.84	0.76-0.93	0.00104459	0.267394	0.6056
rs779903	3	10269666	A	G	0.1409	1175	0.78	0.67-0.91	0.00106451	0.326754	0.6056
rs779901	3	10269958	T	C	0.1409	1175	0.78	0.67-0.91	0.00106451	0.326754	0.6056
rs10282821	8	56906068	A	G	0.2105	1175	0.81	0.72-0.92	0.00111155	0.303378	0.6056
rs31922	5	14668915	T	G	0.2055	1175	0.81	0.72-0.92	0.00118169	0.303378	0.6056
rs35100983	5	14680044	AC	A	0.2055	1175	0.81	0.72-0.92	0.00118169	0.303378	0.6056
rs250439	5	14685762	T	C	0.2055	1175	0.81	0.72-0.92	0.00118169	0.303378	0.6056
rs152788	5	14689707	G	A	0.2055	1175	0.81	0.72-0.92	0.00118169	0.303378	0.6056
rs149493	5	14691893	C	T	0.2055	1175	0.81	0.72-0.92	0.00118169	0.303378	0.6056
rs149617	5	14700853	A	T	0.2055	1175	0.81	0.72-0.92	0.00118169	0.303378	0.6056
rs561830	11	119043745	T	C	0.2496	1174	0.82	0.73-0.93	0.00119268	0.415368	0.6056
rs31925	5	14674999	A	G	0.2051	1175	0.81	0.72-0.92	0.00121808	0.303378	0.6056
rs7598329	2	45945631	G	A	0.3401	1175	1.19	1.07-1.32	0.00130977	0.310608	0.6056
rs258374	5	14687362	C	G	0.2051	1175	0.81	0.72-0.92	0.00132358	0.303378	0.6056
rs79800978	20	31869714	A	G	0.05148	1175	1.39	1.14-1.71	0.00134989	0.30945	0.6056
rs74534764	20	31869867	A	G	0.05148	1175	1.39	1.14-1.71	0.00134989	0.30945	0.6056
rs4398335	20	31871804	A	G	0.05148	1175	1.39	1.14-1.71	0.00134989	0.30945	0.6056
rs77671379	20	31872227	A	G	0.05148	1175	1.39	1.14-1.71	0.00134989	0.30945	0.6056
rs78307239	20	31872474	T	C	0.05148	1175	1.39	1.14-1.71	0.00134989	0.30945	0.6056
rs78199401	20	31874331	T	C	0.05148	1175	1.39	1.14-1.71	0.00134989	0.30945	0.6056
rs74649434	20	31874724	T	C	0.05148	1175	1.39	1.14-1.71	0.00134989	0.30945	0.6056
12:104333016:C:CACAGACACACGCCACCAACAGACAC	12	104333016	C	CACAGACACACGCCACCAACAGACAC	0.1705	1175	1.23	1.08-1.4	0.00136029	0.377123	0.6056
rs74333499	2	20499704	C	T	0.06387	1172	1.37	1.13-1.67	0.00138513	0.315265	0.6056
rs17860433	2	202151746	G	A	0.05527	1175	0.69	0.55-0.87	0.00145856	0.281437	0.6056
rs884357	1	200863055	T	C	0.3457	1173	0.84	0.75-0.93	0.00146503	0.267394	0.6056
rs666654	2	224749910	G	T	0.4607	1174	0.85	0.77-0.94	0.00148278	0.407257	0.6056
rs74464209	8	56792994	G	C	0.07553	1175	1.34	1.12-1.6	0.00150091	0.256333	0.6056
rs75516672	20	31872522	T	A	0.0519	1175	1.39	1.13-1.7	0.00151393	0.257033	0.6056
rs250440	5	14685548	A	G	0.2068	1175	0.82	0.72-0.93	0.00162332	0.415368	0.6056
rs31968	5	14701183	C	T	0.2068	1175	0.82	0.72-0.93	0.00162332	0.415368	0.6056
rs11659790	18	368639	T	C	0.1558	1171	1.25	1.09-1.44	0.00163865	0.390805	0.6056
8:8714490:GAAAAAAAAAAAA:G	8	8714490	G	GAAAAAAAAAAAA	0.285	1162	0.83	0.74-0.93	0.001682	0.347912	0.6056
rs17383714	2	202153789	T	C	0.08945	1175	0.75	0.63-0.9	0.00169941	0.343615	0.6056
rs60433606	4	113208694	C	T	0.06456	1175	0.7	0.56-0.88	0.0017289	0.335177	0.6056
rs3753959	1	200863772	T	C	0.4496	1170	1.18	1.06-1.3	0.00176154	0.281524	0.6056
rs42410	5	14670509	G	C	0.1557	1175	0.8	0.69-0.92	0.0018049	0.365572	0.6056
rs80258552	2	46416220	A	T	0.07679	1175	1.33	1.11-1.59	0.00182266	0.321591	0.6056
rs2176348	2	45944529	G	A	0.3072	1175	0.84	0.75-0.94	0.00188907	0.478507	0.6056
rs35172360	5	14696102	GT	G	0.1671	1175	0.8	0.7-0.92	0.0019324	0.365572	0.6056
rs1801701	2	21228827	T	C	0.0903	1175	0.75	0.62-0.9	0.00199834	0.343615	0.6056
rs6057813	20	31872928	A	C	0.05232	1175	1.38	1.12-1.69	0.00199996	0.312527	0.6056
rs78841773	20	31873706	T	A	0.05232	1175	1.38	1.12-1.69	0.00199996	0.312527	0.6056
rs374827	1	200874327	T	C	0.4873	1175	1.17	1.06-1.3	0.00204203	0.579281	0.6056
rs2722187	12	104324148	G	A	0.1376	1175	1.25	1.09-1.45	0.00207334	0.486025	0.6056
rs7600455	2	46016301	T	C	0.2391	1165	1.2	1.07-1.34	0.00210696	0.333853	0.6056
rs779905	3	10268017	T	C	0.1447	1175	0.8	0.69-0.92	0.00211517	0.365572	0.6056
rs4952807	2	46405326	C	G	0.4536	1175	0.85	0.77-0.94	0.00213729	0.407257	0.6056
rs9633706	10	98382303	A	G	0.2025	1175	1.21	1.07-1.38	0.00220382	0.585645	0.6056
rs2675489	3	10268648	G	A	0.1443	1175	0.8	0.69-0.92	0.00235262	0.365572	0.6056
rs2278775	2	46387621	A	G	0.4835	1175	0.86	0.77-0.95	0.00238523	0.55671	0.6056
rs11595566	10	98436824	A	G	0.1068	1175	0.78	0.66-0.91	0.00241528	0.326754	0.6056
rs813591	3	10264299	T	C	0.143	1175	0.8	0.69-0.92	0.00258111	0.365572	0.6056
rs71353861	2	224798505	A	C	0.2739	1173	0.84	0.75-0.94	0.00267993	0.478507	0.6056
rs4834259	4	113244979	A	G	0.3274	1175	0.85	0.76-0.94	0.00276039	0.407257	0.6056
rs509818	2	224787773	T	G	0.2743	1173	0.84	0.75-0.94	0.00281872	0.478507	0.6056
rs1544384	4	113244604	G	A	0.3224	1175	0.85	0.76-0.95	0.00307146	0.606653	0.6056
rs17444350	4	113335844	A	C	0.09831	1175	0.76	0.64-0.91	0.00307575	0.419848	0.6056
rs6816205	4	113337560	G	A	0.09831	1175	0.76	0.64-0.91	0.00307575	0.419848	0.6056
rs139466289	18	409107	A	AT	0.146	1175	1.24	1.08-1.43	0.00307883	0.486718	0.6056
rs281505	2	46415545	G	A	0.4198	1175	0.86	0.77-0.95	0.00309338	0.55671	0.6056
rs1522984	2	45940579	A	C	0.3173	1175	1.18	1.06-1.31	0.00309939	0.44522	0.6056
rs31929	5	14678369	T	C	0.1553	1175	0.81	0.7-0.93	0.00321792	0.469853	0.6056
rs3794240	12	104329541	A	C	0.2397	1175	1.19	1.06-1.34	0.00326649	0.58701	0.6056
rs7685875	4	113341299	A	G	0.09789	1175	0.77	0.64-0.92	0.00337093	0.498537	0.6056
rs11724583	4	113343774	T	A	0.09789	1175	0.77	0.64-0.92	0.00337093	0.498537	0.6056
rs79496279	4	113344527	C	A	0.09789	1175	0.77	0.64-0.92	0.00337093	0.498537	0.6056
rs7654378	4	113344962	C	T	0.09789	1175	0.77	0.64-0.92	0.00337093	0.498537	0.6056
rs6533616	4	113345147	G	A	0.09789	1175	0.77	0.64-0.92	0.00337093	0.498537	0.6056
rs6533617	4	113345317	C	A	0.09789	1175	0.77	0.64-0.92	0.00337093	0.498537	0.6056
rs1711114	3	10270711	A	G	0.1468	1175	0.81	0.7-0.93	0.00338888	0.469853	0.6056
rs6825759	4	113333765	C	G	0.09873	1175	0.77	0.64-0.92	0.00343971	0.498537	0.6056
rs6728564	2	45947109	A	C	0.3304	1175	1.17	1.05-1.31	0.00363166	0.691897	0.6056
rs2542038	22	47059282	T	C	0.3139	1175	0.85	0.76-0.95	0.00373146	0.606653	0.6056
rs75033032	2	224776285	C	A	0.07764	1175	1.29	1.09-1.54	0.00376892	0.541466	0.6056
rs142289341	11	47286723	A	T	0.07806	1175	1.3	1.09-1.55	0.0039969	0.468768	0.6056
rs10205024	2	46385339	A	G	0.3426	1175	1.16	1.05-1.28	0.0040321	0.570027	0.6056
rs483404	2	45929628	A	G	0.3447	1175	1.17	1.05-1.3	0.00443626	0.579281	0.6056
rs2270981	17	7216540	A	G	0.05148	1175	0.71	0.55-0.9	0.00473313	0.481177	0.6056
rs2310393	4	187003177	A	G	0.194	1173	0.83	0.73-0.95	0.00491387	0.667799	0.6056
rs737135	22	47061791	T	C	0.3143	1175	0.85	0.76-0.95	0.00495492	0.606653	0.6056
rs13108688	4	186994832	A	T	0.2338	1175	0.84	0.74-0.95	0.00512433	0.64213	0.6056
rs3942261	3	57287950	A	G	0.08861	1175	0.77	0.64-0.92	0.00515124	0.498537	0.6056
rs34890320	10	98375056	G	GC	0.1658	1175	1.21	1.06-1.39	0.00521271	0.668805	0.6056
rs637889	2	45932046	G	A	0.3435	1175	1.17	1.05-1.3	0.00525967	0.579281	0.6056
rs11320523	4	186992833	G	GT	0.2207	1175	0.84	0.74-0.95	0.00526338	0.64213	0.6056
rs3768736	2	46391416	G	C	0.3945	1175	1.15	1.04-1.27	0.00540173	0.695873	0.6056
rs13105517	4	154622950	A	G	0.3193	1174	0.85	0.76-0.95	0.00542394	0.606653	0.6056
rs61856773	10	98437988	T	C	0.09037	1174	0.77	0.65-0.93	0.00543196	0.598023	0.6056
rs1474637	6	149558895	T	C	0.4814	1175	0.87	0.78-0.96	0.00552109	0.689978	0.6056
rs11099894	4	154614594	T	C	0.3418	1175	0.85	0.76-0.96	0.00558698	0.734887	0.6056
rs1990760	2	163124051	C	T	0.4127	1175	1.16	1.04-1.28	0.0055984	0.570027	0.6056
rs5821717	17	67530704	TC	T	0.3072	1175	0.86	0.77-0.96	0.00559967	0.71675	0.6056
rs1884886	20	31878143	T	C	0.1527	1172	1.22	1.06-1.4	0.00560167	0.582749	0.6056
rs56200256	17	75130020	CA	C	0.4211	1163	1.16	1.04-1.28	0.00567281	0.570027	0.6056
rs7658770	4	113240137	G	T	0.3173	1175	0.86	0.77-0.96	0.00582235	0.71675	0.6056
rs6916921	6	31520426	T	C	0.09916	1175	1.27	1.07-1.5	0.00593176	0.555714	0.6056
rs55971105	2	202123717	C	CAAGT	0.3013	1175	0.86	0.78-0.96	0.00600712	0.71675	0.6056
rs2345960	2	46389317	A	G	0.3439	1175	1.15	1.04-1.27	0.00601997	0.695873	0.6056
rs6008944	22	47060976	T	C	0.3148	1175	0.86	0.77-0.96	0.00604147	0.71675	0.6056
rs4253529	10	81374118	A	C	0.1667	1175	1.2	1.05-1.36	0.00611468	0.587188	0.6056
rs11225211	11	102205458	A	G	0.1698	1174	0.82	0.72-0.95	0.00618552	0.686712	0.6056
rs2076707	22	47057191	T	C	0.3114	1175	0.86	0.77-0.96	0.00619508	0.71675	0.6056
rs7232553	18	335363	T	C	0.06588	1174	0.77	0.64-0.93	0.00622975	0.598023	0.6056
rs467190	3	10267674	C	T	0.2084	1175	0.84	0.74-0.95	0.00628116	0.64213	0.6056
rs7657186	4	186994039	A	G	0.2219	1175	0.84	0.74-0.95	0.00634692	0.64213	0.6056
rs6923382	6	149562876	T	C	0.4819	1175	0.87	0.79-0.96	0.00635834	0.689978	0.6056
rs6935566	6	149566825	A	G	0.4819	1175	0.87	0.79-0.96	0.00635834	0.689978	0.6056
rs17124475	1	85732739	T	C	0.0903	1175	1.28	1.07-1.53	0.00636443	0.609432	0.6056
rs76553839	1	85733737	T	TGTTAA	0.0903	1175	1.28	1.07-1.53	0.00636443	0.609432	0.6056
rs61771970	1	85734929	G	A	0.0903	1175	1.28	1.07-1.53	0.00636443	0.609432	0.6056
rs13053318	22	47023129	A	G	0.1464	1175	0.82	0.72-0.95	0.00637594	0.686712	0.6056
rs2716213	17	67497563	G	T	0.4	1175	1.15	1.04-1.28	0.00653967	0.784094	0.6056
rs235325	21	46311264	A	G	0.4055	1175	0.87	0.78-0.96	0.00663707	0.689978	0.6056
rs62316113	4	113326341	T	C	0.09789	1175	0.79	0.66-0.94	0.00664536	0.647499	0.6056
rs62314674	4	113327606	C	G	0.09789	1175	0.79	0.66-0.94	0.00664536	0.647499	0.6056
rs1124787	2	46314935	C	A	0.392	1175	1.16	1.04-1.29	0.00667184	0.694838	0.6056
rs8610	17	7219230	A	G	0.4333	1175	1.15	1.04-1.27	0.00670454	0.695873	0.6056
rs1051246	10	81697818	G	A	0.1271	1174	1.23	1.06-1.43	0.00678553	0.653347	0.6056
rs17886630	10	81699309	T	A	0.1271	1174	1.23	1.06-1.43	0.00678553	0.653347	0.6056
rs6830345	4	187005376	T	C	0.246	1175	0.85	0.76-0.96	0.00699727	0.734887	0.6056
rs111297304	1	85730905	A	G	0.09072	1175	1.28	1.07-1.52	0.00713422	0.548749	0.6056
rs5743305	4	186989333	A	T	0.3903	1175	0.87	0.79-0.96	0.00717207	0.689978	0.6056
rs61771973	1	85742264	C	G	0.08945	1175	1.28	1.07-1.52	0.00722041	0.548749	0.6056
rs2521365	17	67532855	G	A	0.2983	1175	0.86	0.77-0.96	0.00727266	0.71675	0.6056
rs2521366	17	67537577	A	T	0.2983	1175	0.86	0.77-0.96	0.00727266	0.71675	0.6056
rs66723838	2	46314297	CTT	C	0.4013	1175	1.15	1.04-1.28	0.00738078	0.784094	0.6056
rs281476	2	46400604	G	A	0.23	1175	1.16	1.04-1.3	0.00745628	0.776324	0.6056
rs12574081	11	47286414	A	G	0.1489	1175	0.82	0.71-0.95	0.00753	0.686712	0.6056
rs1861270	2	202126615	A	G	0.2658	1175	0.86	0.76-0.96	0.00754022	0.71675	0.6056
rs6435074	2	202127947	A	C	0.2658	1175	0.86	0.76-0.96	0.00754022	0.71675	0.6056
rs2349070	2	202130308	A	C	0.2658	1175	0.86	0.76-0.96	0.00754022	0.71675	0.6056
rs10018881	4	113241930	T	C	0.3232	1175	0.86	0.77-0.96	0.00754528	0.71675	0.6056
rs7257300	19	5335964	A	C	0.2642	1171	1.17	1.04-1.31	0.00757478	0.691897	0.6056
rs3769821	2	202123430	C	T	0.3291	1175	0.87	0.78-0.96	0.00767136	0.689978	0.6056
rs7232394	18	335266	A	C	0.06166	1174	0.77	0.64-0.93	0.00769315	0.598023	0.6056
rs6501324	17	67410407	A	C	0.1018	1174	1.25	1.06-1.47	0.00773264	0.636455	0.6056
rs12510187	4	154621502	A	G	0.3205	1174	0.86	0.77-0.96	0.00775018	0.71675	0.6056
rs3788142	21	46316640	A	G	0.2409	1175	1.17	1.04-1.32	0.00776816	0.768019	0.6056
rs2586547	17	67451863	T	C	0.4073	1171	1.15	1.04-1.27	0.00786195	0.695873	0.6056
rs1318970	2	224745552	C	G	0.2694	1174	0.86	0.77-0.96	0.00786859	0.71675	0.6056
rs12990906	2	202114624	T	C	0.403	1175	0.87	0.79-0.96	0.00792393	0.689978	0.6056
rs11692952	2	202116205	C	T	0.403	1175	0.87	0.79-0.96	0.00792393	0.689978	0.6056
rs7585508	2	202118753	G	A	0.403	1175	0.87	0.79-0.96	0.00792393	0.689978	0.6056
rs10931934	2	202119789	T	C	0.403	1175	0.87	0.79-0.96	0.00792393	0.689978	0.6056
rs7139227	12	8691142	A	G	0.4346	1175	0.87	0.79-0.96	0.00815636	0.689978	0.6056
rs58677678	12	10277605	G	A	0.08059	1175	1.27	1.06-1.51	0.00820514	0.618608	0.6056
rs111544843	12	10277740	G	A	0.08059	1175	1.27	1.06-1.51	0.00820514	0.618608	0.6056
22:47076440:T:TGTCC	22	47076440	TGTCC	T	0.3229	1174	0.86	0.78-0.96	0.00824726	0.71675	0.6056
rs563601	2	45928630	A	G	0.3397	1175	1.16	1.04-1.29	0.00830821	0.694838	0.6056
rs609645	2	45930163	G	C	0.3397	1175	1.16	1.04-1.29	0.00830821	0.694838	0.6056
rs870139	2	46388902	A	T	0.3515	1175	1.14	1.04-1.26	0.00840526	0.791178	0.6056
rs6735656	2	202124502	G	T	0.2654	1175	0.86	0.77-0.96	0.00843551	0.71675	0.6056
rs6754084	2	202124997	T	C	0.2654	1175	0.86	0.77-0.96	0.00843551	0.71675	0.6056
rs31920	5	14667484	A	T	0.07131	1175	0.76	0.62-0.93	0.00848391	0.616301	0.6056
rs31923	5	14671030	A	T	0.07089	1175	0.76	0.62-0.93	0.00849479	0.616301	0.6056
rs25945	5	14680247	G	A	0.07089	1175	0.76	0.62-0.93	0.00849479	0.616301	0.6056
rs72882049	17	75101225	G	A	0.1975	1175	1.18	1.04-1.34	0.00850493	0.759289	0.6056
rs3788151	21	46337565	T	C	0.06245	1175	0.74	0.59-0.93	0.00853572	0.643926	0.6056
rs1678598	3	10269365	T	G	0.2211	1175	0.85	0.75-0.96	0.00873945	0.734887	0.6056
rs79703299	3	46476049	A	G	0.1779	1173	1.19	1.04-1.35	0.00876035	0.682079	0.6056
rs17141113	3	46476348	A	G	0.1779	1173	1.19	1.04-1.35	0.00876035	0.682079	0.6056
rs9976299	21	46338651	T	C	0.07089	1175	0.76	0.62-0.93	0.00879327	0.616301	0.6056
rs73190069	8	8699574	A	G	0.09578	1175	0.79	0.66-0.94	0.00879806	0.647499	0.6056
rs756944	17	67531235	T	C	0.3131	1175	0.87	0.78-0.96	0.00881745	0.689978	0.6056
rs56073439	18	417843	T	TAG	0.1211	1175	1.23	1.05-1.43	0.00883664	0.653347	0.6056
rs11039148	11	47274126	A	T	0.1511	1175	0.82	0.71-0.95	0.00886904	0.686712	0.6056
rs2279238	11	47282024	T	C	0.1511	1175	0.82	0.71-0.95	0.00886904	0.686712	0.6056
rs199694429	11	47282633	CAA	C	0.1511	1175	0.82	0.71-0.95	0.00886904	0.686712	0.6056
rs6144337	11	47284302	T	TCCATGTGCCTCA	0.1511	1175	0.82	0.71-0.95	0.00886904	0.686712	0.6056
rs77532017	11	47284317	T	C	0.1511	1175	0.82	0.71-0.95	0.00886904	0.686712	0.6056
rs78780339	10	98380074	C	T	0.1491	1174	1.21	1.05-1.39	0.00912296	0.668805	0.6056
rs141615905	8	8739223	G	A	0.06878	1175	1.29	1.07-1.56	0.00921017	0.649801	0.6056
rs57087937	6	138190529	T	C	0.07806	1175	0.76	0.62-0.94	0.00921363	0.683927	0.6056
rs7750604	6	138190533	T	C	0.07806	1175	0.76	0.62-0.94	0.00921363	0.683927	0.6056
rs1139281	18	318182	A	G	0.2265	1169	1.17	1.04-1.32	0.00945938	0.768019	0.6056
rs34621182	3	46479006	A	G	0.1784	1173	1.19	1.04-1.35	0.00956583	0.682079	0.6056
rs281506	2	46415226	C	T	0.1506	1175	1.19	1.04-1.36	0.00972697	0.750214	0.6056
rs7236553	18	343982	G	A	0.08101	1175	0.8	0.68-0.95	0.00973257	0.711626	0.6056
rs5743313	4	187000367	T	C	0.2165	1175	0.85	0.75-0.96	0.0101306	0.734887	0.6056
rs5743314	4	187000375	C	G	0.2165	1175	0.85	0.75-0.96	0.0101306	0.734887	0.6056
rs11693479	2	46382676	G	T	0.3671	1175	1.14	1.03-1.26	0.010142	0.791178	0.6056
rs4953321	2	46383399	G	T	0.3671	1175	1.14	1.03-1.26	0.010142	0.791178	0.6056
rs2232617	20	37001631	T	C	0.07806	1175	0.77	0.64-0.94	0.0101613	0.674278	0.6056
rs3775294	4	186999429	A	G	0.2304	1175	0.85	0.75-0.96	0.0104446	0.734887	0.6056
rs1642736	3	10265057	C	T	0.2198	1175	0.85	0.75-0.96	0.0104679	0.734887	0.6056
rs1073529	2	119704979	C	T	0.1089	1175	1.23	1.05-1.44	0.0104811	0.711542	0.6056
rs6752793	2	119706419	C	T	0.1089	1175	1.23	1.05-1.44	0.0104811	0.711542	0.6056
rs11536995	20	37002385	A	AGTTACTTG	0.07932	1175	0.78	0.64-0.94	0.0105925	0.662368	0.6056
rs11734405	4	146081096	T	C	0.4941	1175	0.88	0.79-0.97	0.0106814	0.792451	0.6056
rs28416311	8	56894950	T	A	0.07215	1175	0.77	0.64-0.94	0.0107262	0.674278	0.6056
rs7118396	11	47269936	T	C	0.1506	1175	0.83	0.71-0.96	0.0107592	0.756218	0.6056
rs16938581	11	47271039	A	G	0.1511	1175	0.83	0.71-0.96	0.0107592	0.756218	0.6056
rs3758670	11	47272665	A	G	0.1511	1175	0.83	0.71-0.96	0.0107592	0.756218	0.6056
rs7307228	12	8688075	T	G	0.4376	1175	0.88	0.79-0.97	0.0107933	0.792451	0.6056
rs11379173	12	8688185	G	GA	0.4376	1175	0.88	0.79-0.97	0.0107933	0.792451	0.6056
rs572067	4	169233283	G	A	0.2565	1175	1.16	1.03-1.3	0.010908	0.776324	0.6056
rs2684370	4	169236274	G	A	0.2565	1175	1.16	1.03-1.3	0.010908	0.776324	0.6056
rs183681	5	14664695	A	C	0.06667	1175	0.76	0.62-0.94	0.0109441	0.683927	0.6056
rs250435	5	14664821	G	A	0.06667	1175	0.76	0.62-0.94	0.0109441	0.683927	0.6056
rs7559955	2	119724969	T	C	0.1093	1175	1.23	1.05-1.43	0.0110884	0.653347	0.6056
rs10191160	2	224802504	G	A	0.1672	1174	1.19	1.04-1.35	0.0110942	0.682079	0.6056
rs56230940	11	119039028	T	C	0.08228	1175	1.27	1.06-1.52	0.0111891	0.670649	0.6056
rs8098850	18	335099	C	T	0.06461	1174	0.79	0.65-0.95	0.0111965	0.71988	0.6056
rs6725257	2	45946800	A	G	0.1966	1175	1.18	1.04-1.34	0.0113063	0.759289	0.6056
rs6014890	20	37003725	C	A	0.08903	1175	0.79	0.66-0.95	0.0113358	0.71988	0.6056
rs12939509	17	67449386	G	A	0.2755	1175	1.15	1.03-1.28	0.0114299	0.784094	0.6056
rs11046135	12	8693689	T	G	0.4359	1175	0.88	0.79-0.97	0.0114322	0.792451	0.6056
rs1837287	2	119708177	T	A	0.1034	1175	1.23	1.05-1.44	0.011495	0.711542	0.6056
rs6761894	2	119709409	C	A	0.1034	1175	1.23	1.05-1.44	0.011495	0.711542	0.6056
rs6747592	2	119709875	T	C	0.1034	1175	1.23	1.05-1.44	0.011495	0.711542	0.6056
rs35092791	2	119710017	C	T	0.1034	1175	1.23	1.05-1.44	0.011495	0.711542	0.6056
rs76832879	2	45987840	T	C	0.1388	1175	1.21	1.04-1.39	0.0117368	0.668805	0.6056
rs2245121	10	81699238	A	G	0.4383	1174	0.88	0.79-0.97	0.0117404	0.792451	0.6056
rs11382941	4	146096470	CA	C	0.4945	1175	0.88	0.79-0.97	0.0118205	0.792451	0.6056
rs1034384	3	46480172	G	A	0.1781	1172	1.18	1.04-1.34	0.0119026	0.759289	0.6056
rs80092539	2	46125903	T	A	0.1266	1175	1.22	1.04-1.42	0.0119592	0.721486	0.6056
rs6724488	2	45946221	A	G	0.1962	1175	1.18	1.04-1.34	0.0120628	0.759289	0.6056
rs4953244	2	45948115	A	G	0.1962	1175	1.18	1.04-1.34	0.0120628	0.759289	0.6056
rs1242117	14	93187007	T	C	0.4101	1175	0.88	0.79-0.97	0.012086	0.792451	0.6056
rs10841856	12	8692843	C	T	0.4359	1175	0.88	0.79-0.97	0.0120969	0.792451	0.6056
rs58392270	12	104335750	TAA	T	0.1215	1175	1.21	1.04-1.4	0.012098	0.731269	0.6056
rs10841847	12	8687812	A	G	0.438	1175	0.88	0.79-0.97	0.0124503	0.792451	0.6056
rs113116451	17	79530419	GA	G	0.2198	1175	1.16	1.03-1.3	0.0125103	0.776324	0.6056
rs1242118	14	93186618	G	C	0.4097	1175	0.88	0.79-0.97	0.0127019	0.792451	0.6056
rs1293303	8	11720227	C	G	0.4283	1175	1.14	1.03-1.26	0.0127032	0.791178	0.6056
rs34045491	2	119710120	C	T	0.1097	1175	1.22	1.04-1.43	0.0127276	0.767142	0.6056
rs7599589	2	119710445	G	C	0.1097	1175	1.22	1.04-1.43	0.0127276	0.767142	0.6056
rs60188827	2	119710754	G	A	0.1097	1175	1.22	1.04-1.43	0.0127276	0.767142	0.6056
rs35181670	2	119711975	A	G	0.1097	1175	1.22	1.04-1.43	0.0127276	0.767142	0.6056
rs12992514	2	119712296	C	G	0.1097	1175	1.22	1.04-1.43	0.0127276	0.767142	0.6056
rs7604435	2	119713286	C	A	0.1097	1175	1.22	1.04-1.43	0.0127276	0.767142	0.6056
rs1837289	2	119713508	T	C	0.1097	1175	1.22	1.04-1.43	0.0127276	0.767142	0.6056
rs367977888	2	119713532	A	ACTGTTTAAAT	0.1097	1175	1.22	1.04-1.43	0.0127276	0.767142	0.6056
rs78511014	2	119718691	G	A	0.1097	1175	1.22	1.04-1.43	0.0127276	0.767142	0.6056
rs7581410	2	119721010	C	T	0.1097	1175	1.22	1.04-1.43	0.0127276	0.767142	0.6056
rs7564979	2	119721089	G	C	0.1097	1175	1.22	1.04-1.43	0.0127276	0.767142	0.6056
rs7578700	2	119721090	G	A	0.1097	1175	1.22	1.04-1.43	0.0127276	0.767142	0.6056
rs28877606	2	119721665	T	C	0.1097	1175	1.22	1.04-1.43	0.0127276	0.767142	0.6056
rs34862262	2	119722262	G	A	0.1097	1175	1.22	1.04-1.43	0.0127276	0.767142	0.6056
rs59523052	2	119723279	T	A	0.1097	1175	1.22	1.04-1.43	0.0127276	0.767142	0.6056
rs17009716	2	119725151	T	C	0.1097	1175	1.22	1.04-1.43	0.0127276	0.767142	0.6056
rs12998782	2	119725380	T	C	0.1097	1175	1.22	1.04-1.43	0.0127276	0.767142	0.6056
rs3943679	2	119725851	C	G	0.1097	1175	1.22	1.04-1.43	0.0127276	0.767142	0.6056
rs2119112	2	119725919	A	G	0.1097	1175	1.22	1.04-1.43	0.0127276	0.767142	0.6056
rs17009752	2	119727131	A	T	0.1097	1175	1.22	1.04-1.43	0.0127276	0.767142	0.6056
rs2716214	17	67495963	A	G	0.403	1175	1.14	1.03-1.26	0.0127464	0.791178	0.6056
rs2232618	20	37001761	C	T	0.07975	1175	0.78	0.65-0.95	0.0132969	0.726277	0.6056
rs11536993	20	37001973	A	G	0.07975	1175	0.78	0.65-0.95	0.0132969	0.726277	0.6056
rs11536994	20	37002023	T	C	0.07975	1175	0.78	0.65-0.95	0.0132969	0.726277	0.6056
rs2945439	10	81374082	C	T	0.1644	1173	1.18	1.03-1.34	0.0136533	0.759289	0.6056
rs1650220	10	81374083	A	C	0.1644	1173	1.18	1.03-1.34	0.0136533	0.759289	0.6056
rs6752783	2	119706405	G	T	0.1076	1175	1.22	1.04-1.43	0.013788	0.767142	0.6056
rs34450012	17	79527722	C	CA	0.2173	1175	1.16	1.03-1.3	0.0137908	0.776324	0.6056
rs62073395	17	79530967	G	T	0.2173	1175	1.16	1.03-1.3	0.0137908	0.776324	0.6056
rs61803283	1	153282479	G	A	0.05232	1175	1.32	1.06-1.65	0.0138008	0.722289	0.6056
rs17009758	2	119727550	C	T	0.1089	1175	1.22	1.04-1.43	0.0140044	0.767142	0.6056
rs36102273	17	67496896	CA	C	0.4034	1175	1.14	1.03-1.26	0.0140089	0.791178	0.6056
rs79842514	18	373615	T	C	0.06034	1175	0.76	0.61-0.95	0.0143261	0.735204	0.6056
rs9947291	18	331827	T	C	0.08692	1175	0.81	0.69-0.96	0.014345	0.76673	0.6056
rs5029930	6	138190684	C	A	0.0789	1175	0.78	0.64-0.95	0.0146603	0.726277	0.6056
rs719149	6	138192745	A	G	0.0789	1175	0.78	0.64-0.95	0.0146603	0.726277	0.6056
rs719150	6	138192761	G	A	0.0789	1175	0.78	0.64-0.95	0.0146603	0.726277	0.6056
rs1136451	10	81372081	G	A	0.1447	1172	1.19	1.03-1.36	0.015405	0.750214	0.6056
2:119720890:T:TTAAAA	2	119720890	TTAAAA	T	0.1089	1175	1.22	1.04-1.42	0.0154845	0.721486	0.6056
rs9913794	17	79564936	C	T	0.2152	1175	1.16	1.03-1.3	0.0155715	0.776324	0.6056
rs11150796	17	79529126	C	T	0.2169	1175	1.16	1.03-1.3	0.0156388	0.776324	0.6056
rs9916546	17	79530031	C	T	0.2169	1175	1.16	1.03-1.3	0.0156388	0.776324	0.6056
rs9916803	17	79530132	C	T	0.2169	1175	1.16	1.03-1.3	0.0156388	0.776324	0.6056
rs17452662	18	380831	C	G	0.1715	1174	1.18	1.03-1.34	0.016049	0.759289	0.6056
rs31926	5	14675600	T	A	0.07046	1175	0.78	0.64-0.95	0.0161149	0.726277	0.6056
rs31928	5	14677638	A	G	0.07046	1175	0.78	0.64-0.95	0.0161149	0.726277	0.6056
rs42358	5	14677868	G	C	0.07046	1175	0.78	0.64-0.95	0.0161149	0.726277	0.6056
rs31930	5	14678996	G	A	0.07046	1175	0.78	0.64-0.95	0.0161149	0.726277	0.6056
rs27882	5	14680139	G	A	0.07046	1175	0.78	0.64-0.95	0.0161149	0.726277	0.6056
rs28004	5	14681227	G	A	0.07046	1175	0.78	0.64-0.95	0.0161149	0.726277	0.6056
rs31919	5	14691586	C	T	0.07046	1175	0.78	0.64-0.95	0.0161149	0.726277	0.6056
rs40578	5	14692579	T	G	0.07046	1175	0.78	0.64-0.95	0.0161149	0.726277	0.6056
rs25951	5	14693480	G	A	0.07046	1175	0.78	0.64-0.95	0.0161149	0.726277	0.6056
rs25952	5	14695247	A	C	0.07046	1175	0.78	0.64-0.95	0.0161149	0.726277	0.6056
rs281502	2	46417114	G	C	0.1544	1175	1.18	1.03-1.34	0.0163664	0.759289	0.6056
rs112967196	18	414522	T	C	0.2333	1175	1.16	1.03-1.3	0.0164377	0.776324	0.6056
rs16942962	18	344459	A	G	0.0692	1175	0.8	0.67-0.96	0.0165547	0.76972	0.6056
rs7240436	18	348694	A	G	0.06968	1174	0.8	0.67-0.96	0.0166072	0.76972	0.6056
rs7236573	18	348764	T	C	0.06968	1174	0.8	0.67-0.96	0.0166072	0.76972	0.6056
rs1186327	12	104334137	T	C	0.08734	1175	1.23	1.04-1.46	0.0169045	0.791218	0.6056
rs113160059	11	119043264	GAT	G	0.08143	1175	1.25	1.04-1.5	0.017188	0.76972	0.6056
rs72893445	18	39620932	A	G	0.1536	1175	1.19	1.03-1.37	0.0173217	0.798565	0.6056
rs11568303	11	65427946	AGGACACTCATTCCCACCT	A	0.08565	1175	0.81	0.67-0.96	0.017464	0.76673	0.6056
3:16445330:AT:A	3	16445330	A	AT	0.07981	1174	0.79	0.65-0.96	0.0179051	0.771724	0.6056
rs77355153	2	46399398	T	C	0.0903	1175	1.21	1.03-1.41	0.0179846	0.777715	0.6056
20:37003428:CT:C	20	37003428	C	CT	0.4467	1173	1.13	1.02-1.24	0.018021	0.797356	0.6056
rs2304200	19	15580658	A	G	0.08819	1175	1.23	1.04-1.45	0.0181091	0.756485	0.6056
rs111872024	4	146097023	T	C	0.0789	1175	0.8	0.66-0.96	0.0187994	0.76972	0.6056
rs31921	5	14667830	T	C	0.07131	1175	0.79	0.64-0.96	0.01889	0.771724	0.6056
rs6069931	20	37003070	G	A	0.08059	1175	0.79	0.66-0.96	0.0192792	0.771724	0.6056
rs6014889	20	37003492	A	G	0.08059	1175	0.79	0.66-0.96	0.0192792	0.771724	0.6056
rs461602	3	10253823	G	A	0.4557	1175	1.13	1.02-1.24	0.0193783	0.797356	0.6056
rs35878178	3	10254051	ATTC	A	0.4557	1175	1.13	1.02-1.24	0.0193783	0.797356	0.6056
rs41265183	1	153602553	T	C	0.06329	1175	0.76	0.61-0.96	0.0194021	0.774065	0.6056
rs200343163	11	119053595	CA	C	0.08059	1175	1.25	1.04-1.5	0.0197973	0.76972	0.6056
rs73564493	11	119056273	A	G	0.08059	1175	1.25	1.04-1.5	0.0197973	0.76972	0.6056
rs42681	5	14688609	C	T	0.07089	1175	0.79	0.64-0.96	0.0198754	0.771724	0.6056
rs112760880	2	20522356	A	G	0.0511	1174	1.3	1.04-1.63	0.0214556	0.789127	0.6056
rs8074385	17	67415035	C	T	0.05021	1175	1.29	1.04-1.6	0.0216971	0.778949	0.6056
rs12602014	17	67415919	A	T	0.05021	1175	1.29	1.04-1.6	0.0216971	0.778949	0.6056
rs67255161	10	98441318	C	T	0.4135	1175	1.13	1.02-1.24	0.0217943	0.797356	0.6056
rs76501773	6	149608854	G	A	0.05992	1175	0.77	0.62-0.96	0.0223545	0.773733	0.6056
Abbreviations: SNP, single nucleotide polymorphism; NSCLC, non-small cell lung cancer;PLCO, Prostate, Lung, Colorectal and Ovarian cancer screening trial; A1, effect allele; A2, reference allele; MAF, minor allele frequency; HR, hazard ratio; CI, confidence interval; FDR: false discovery rate; BFDP:Bayesian false discovery probability
1. Obtained from an additive genetic model with adjustment for age, sex, stage, histology, smoking status, chemotherapy, radiotherapy, surgery, PC1, PC2, PC3, and PC4;
